# Supplementary material for: Differences in Injury Incidence Between Player Positions Across All Rugby Formats—A Systematic Review and Meta‐Analysis
Source: Scand J Med Sci Sports. 2025 Jul 7;35(7):e70102. doi: 10.1111/sms.70102 (PMC12233056; doi:10.1111/sms.70102)
Supplement: Supplementary file 1 — Appendix S1. [file SMS-35-e70102-s003.xlsx]

## Sheet: Sheet1
study	type	format	sex	age	level	participants_H	injuries_overall_H	exposure_overall_H	injuries_training_H	exposure_training_H	injuries_match_H	exposure_match_H	head_neck_H	upper_limb_H	shoulder_clavicle_H	arm_elbow_H	forearm_wrist_H	trunk_back_H	lower_limb_H	hip_H	thigh_H	calf_H	knee_H	foot_ankle_H	tackle_H	ruckmaul_H	running_H	collision_H	kicking_H	concussion_H	strain_H	sprain_H	skin_H	nerve_H	bone_H	age_mean_H	age_sd_H	height_mean_H	height_sd_H	weight_mean_H	weight_sd_H	BMI_mean_H	BMI_sd_H	participants_B	injuries_overall_B	exposure_overall_B	injuries_training_B	exposure_training_B	injuries_match_B
Gabbett 2003	Medical-attention	League	Male	Adult	Semi-professional		1238	6928.83	320	5980.86	918	947.97																																	1015	7391.68	239	6285.72	776
Gissane 2003	Time-loss	League	Male	Adult	Professional		117	2250.4			117	2250.4																																	105	2625			105
King 2009	All injuries	League	Male	Adult	Amateur	70	206	493.46			206	493.46																																53	166	422.911			166
Stephenson 1996	Time-loss	League	Male	Adult	Professional		277	1992.8			277	1992.8																																	215	2311.8			215
Tee 2019	Time-loss	League	Male	Youth	Amateur		56	472			56	472																																	31	550			31
Fuller 2010	Time-loss	Seven	Male	Adult	Professional	88	41	419.6			41	419.6	2	11				4	44												12	20		2	6	23.8	2.9	187.5	5.8	97.7	7.2			162	59	559.5			59
Fuller 2016	Time-loss	Seven	Male	Adult	Professional	724	254	2777.4			254	2777.4	50	44	33	0	4	19	141	6	35		47	39	60	27	26	32	0	29	71	117	5	3	25	24.2	3.6	187	5.6	96.9	6.7			1092	448	3703.1			448
Fuller 2020b	Time-loss	Seven	Male	Adult	Professional	1289	548	5114.4			548	5114.4	100	110	68	5	2	43	297	16	62		89	95	319	56	54	75	0	67	68	241	14	6	50	24.4	3.7	187.2	5.3	96.8	6.6			3242	913	6819.2			913
Fuller 2021	Time-loss	Seven	Female	Adult	Professional	680	150	1688			150	1688	39	34	18	2	5	13	64	4	13		8	18	85	12	12	26	2	29	34	58	2	2	25	24.5	3.8	170.7	5.6	71.2	6.3			882	266	2250			266
LopezVJr 2012	Medical-attention	Seven	Both	Adult	Amateur		14	371.4			14	371.4																																	32	494.6			32
LopezVJr 2020	Medical-attention	Seven	Both	Youth	Amateur	56	40	900			40	900	10	11				1	17											3						17.3	45717	173.2	6.8	72.4	9.7			92	47	1200			47
Ma 2016	Medical-attention	Seven	Female	Both	Both		33	1110.4			33	1110.4	7	9	5	2	0	5	19	1	2		8	8	29	2	9	6																	72	1480.4			72
Bailey 2023 (female)	Time-loss	Union	Female	Adult	Professional	21	33	160			33	160																								24.6	4.4			82	9.3			16	17	140			17
Bailey 2023 (male)	Time-loss	Union	Male	Adult	Professional	35	28	213.3			28	213.3																								26.3	3.6			113.4	6.8			25	20	186.7			20
Bitchell 2020	Time-loss	Union	Male	Adult	Professional		621	5836			621	5836																										189.4	6.9	110.8	8.7				443	5104			443
Brooks 2005a	Time-loss	Union	Male	Adult	Professional	269	240	112280	240	112280			11	22	12	3	1	50	157		49	19	15	28						1	109	107	3	6		25.9	4.3	188.2	7.5	108.4	8.2			223	155	84130	155	84130
Brooks 2005b	Time-loss	Union	Male	Adult	Professional	32	67	4467	21	4375	46	237.1	7	13				11	36						16	10	3	3	0		32	27	1	4	3			1.88	8	106.4	8.7			31	78	3714	27	3552.6	51
Brooks 2011	Time-loss	Union	Male	Adult	Professional	488	1307	16013			1307	16013																																411	1177	14164			1177
Chéradame 2024	Time-loss	Union	Male	Adult	Professional	42	97	1422			97	1422																								27.1	5.2	188.4	7.8	111.8	9.1			30	87	1040			87
Cosgrave 2019	Time-loss	Union	Male	Adult	Professional		27	1421			27	1421																		27															24	1348			24
Cruz-Ferreira 2018	Time-loss	Union	Male	Both	Amateur		24	410.7			24	410.7																																	19	359.3			19
Evans 2022	Medical-attention	Union	Male	Adult	Semi-professional	41	191	49338	53	48182	138	1156	29	48				11	67												68	40	3	19	7	25.5	4	184.3	6.4	106.1	6.9			28	87	50170	59	49167	129
Farley 2022	Clinical diagnosis	Union	Male	Adult	Professional	90	27	1087			27	1087																		27														71	14	1159			14
Fuller 2007	Time-loss	Union	Male	Adult	Professional	300	182	121253	51	112280	131	8973																																246	73	91939	21	84130	52
Fuller 2008	Time-loss	Union	Male	Adult	Professional	342	118	10212	32	9188	86	1024	12	17	7	3	1	14	42	40	80		10	11						2	36	32	0	5	10	28.1	3.4	189	7.3	110.8	8.5			284	103	8754	28	7858	75
Fuller 2011	Time-loss	Union	Male	Adult	Professional	513	98	1771			98	1771	11	25				8	44						32	17	7	16	0		29	45	3	5	6	19	0.6	187.2	7.5	103.9	9.7			428	92	1549			92
Fuller 2013	Time-loss	Union	Male	Adult	Professional	334	110	9472	23	8448	87	1024	20	11	7	0	1	18	55	3	13		11	4						8	35	25	1	1	5	27.9	3.5	189.2	7	111.5	7.4			281	96	8076	12	7180	84
Fuller 2017a	Time-loss	Union	Male	Adult	Professional	360	90	1024			83	1024	28	11	4	2	0	5	49	3	19		12	7	32	13	16	14	0	9	35	26	2	1	8	28.2	3.8	188.5	7.1	112.6	9			279	83	896			90
Fuller 2017b	Time-loss	Union	Male	Adult	Professional	2114	2702	32047			2702	32047										166								134														1699	2551	28038			2551
Fuller 2018	Time-loss	Union	Male	Adult	Professional	2174	360	7072			360	7072	70	100	70	12	8	27	162	4	36		50	61						48	87	176	9	12	27	19.1	0.8	187	7.3	104.9	10.1			1748	299	6188			299
Fuller 2020a	Time-loss	Union	Male	Adult	Professional	362	78	10012	15	9052	64	960	19	13	6	4	1	6	27	0	9		10	4	30	7	7	9	0	10	22	20	3	3	2	27.3	3.8	188.3	7	111.8	9.2			284	90	8008	10	7168	79
Hancock 2024	Time-loss	Union	Male	Youth	Amateur		74	3156			74	3156																																	68	2936.1			68
Headey 2007	Time-loss	Union	Male	Adult	Professional	300	93	121253	11	112280	82	8973			93																													246	75	91939	8	84130	67
Kemp 2008	Time-loss	Union	Male	Adult	Professional		91	182581	8	170007	83	12574	91																	55															78	141865	6	130793	72
King 2021	Time-loss	Union	Female	Adult	Amateur	41	25	3333.3	25	3333.3																																		28	13	3333.3	13	3333.3
Leahy 2023	Medical-attention	Union	Male	Youth	Amateur		134	2059			134	2059	26		32								12							24	22	40			10										73	1802			73
LopesNPS 2024	Time-loss	Union	Male	Adult	Professional		63	989.52			63	989.52	14	15				11	30											4	11	12	7		4										38	865.83			38
McFie 2016	Medical-attention	Union	Male	Youth	Amateur		469	8448			469	8448																		63															403	7392			403
Muma 2012	Time-loss	Union	Male	Adult	Professional	191	52	1177.3			52	1177.3	12	12	7	1	3	8	18	1	0		7	10						5	8	21	3		3									174	48	1175.6			48
Murias-Lozano 2022	Time-loss	Union	Male	Adult	Amateur	144	153	39600	26	37400	127	2200																								26.2	5	184.1	7.1	102.5	11.6			114	135	31200	42	29300	93
Murray-Smith 2023	Medical-attention	Union	Male	Youth	Amateur		97	2948.3			97	2948.3	34	18				7	29																										65	2569.2			65
Pearce 2011	Time-loss	Union	Male	Adult	Professional	488	75	240854	17	223096	58	17758																																411	72	187710	20	172127	52
Schick 2008	Time-loss	Union	Female	Adult	Professional		23	560			23	560																								29	4.6	172	6.7	80.2	10.1				21	640			21
Schwellnus 2014	Time-loss	Union	Male	Adult	Professional	85	95	9248	20	8442	75	806																								24.9	3.3	189	7	110	7.9			67	65	8092	14	7386	51
Schwellnus 2019	Time-loss	Union	Male	Adult	Professional	573	517	52098	69	47815	448	4283	77	110				60	201																									447	419	41542	65	37793	354
Starling 2023	Time-loss	Union	Female	Adult	Semi-professional		335	7296			335	7296																								26	2	168	10	77	2				199	6384			199
Swain 2010	Time-loss	Union	Male	Adult	Amateur		71	16627																																					19	14503.8
Swain 2016	Time-loss	Union	Male	Adult	Amateur		67	1283.5			67	1283.5																										184.1	7.3	92.8	11.3	27.4	3.3		62	1183.2			62
Tondelli 2023	Medical-attention	Union	Male	Adult	Amateur	100	54	11506	17	9800	37	1706																								24.7	4.6					29.2	3.9	74	77	8833	40	7338	37
Whitehouse 2016	Time-loss	Union	Male	Adult	Professional	98	70	12567	20	11696	50	896																								25.17	3.38	189.26	7.43	111.16	7.11			82	91	10545	30	9772	61
[truncated: 32 more columns]
